# Supplementary material for: Synthesis, Structural Characterization and Biological Activity Evaluation of Novel Cu(II) Complexes with 3-(trifluoromethyl)phenylthiourea Derivatives
Source: Int J Mol Sci. 2022 Dec 10;23(24):15694. doi: 10.3390/ijms232415694 (PMC9779606; doi:10.3390/ijms232415694)
Supplement: Supplementary file 1 [file ijms-23-15694-s001.zip]

Archive with 1 entries (1 files):
- ijms-2071859-Supplementary.pdf
